# Supplementary material for: Transcript-Level Dysregulation of BCL2 Family Genes in Acute Myeloblastic Leukemia
Source: Cancers (Basel). 2021 Jun 25;13(13):3175. doi: 10.3390/cancers13133175 (PMC8267690; doi:10.3390/cancers13133175)
Supplement: Supplementary file 1 [file cancers-13-03175-s001.zip]

Archive with 3 entries (2 files):
- cancers-1234055-supplementary/
- cancers-1234055-supplementary/cancers-1234055-supplementary.pdf
- cancers-1234055-supplementary/cancers-1234055-supplementary.xlsx
